# Supplementary material for: Disentangling Seasonality from Co-Occurrence: Anomaly-Driven Networks of Migratory Waterbirds
Source: Biology (Basel). 2026 Mar 25;15(7):522. doi: 10.3390/biology15070522 (PMC13071969; doi:10.3390/biology15070522)
Supplement: Supplementary file 1 [file biology-15-00522-s001.zip]

Archive with 4 entries (4 files):
- Figure S4_revised.pdf
- Figure S4_revised.png
- Supplementary Information_final_author_approved_1.pdf
- README_submission_note.txt
