# Supplementary material for: Disentangling Seasonality from Co-Occurrence: Anomaly-Driven Networks of Migratory Waterbirds
Source: Biology (Basel). 2026 Mar 25;15(7):522. doi: 10.3390/biology15070522 (PMC13071969; doi:10.3390/biology15070522)
Supplement: Supplementary file 1 [file biology-15-00522-s001.zip › README_submission_note.txt]

Recommended conservative SI package for Biology manuscript biology-4186857.

Included:
1) Supplementary Information_final_author_approved.docx
2) Supplementary Information_final_author_approved.pdf

Reasoning:
- These are the latest clean author-approved SI master files.
- The currently available CSV files in the round-2 supplementary bundle appear inconsistent with the accepted main text's final description of Supplementary Data S1/S2.
- Therefore the old CSV files are intentionally excluded from this conservative package pending author verification.
